# Supplementary material for: Low pH, High Stakes: A Narrative Review Exploring the Acid-Sensing GPR65 Pathway as a Novel Approach in Renal Cell Carcinoma
Source: Cancers (Basel). 2025 Dec 4;17(23):3883. doi: 10.3390/cancers17233883 (PMC12691181; doi:10.3390/cancers17233883)
Supplement: Supplementary file 1 [file cancers-17-03883-s001.zip]

Archive with 4 entries (2 files):
- cancers-3986285-supplementary/
- cancers-3986285-supplementary/cancers-3986285/
- cancers-3986285-supplementary/cancers-3986285/cancers-3986285-Supplementary Methods.pdf
- cancers-3986285-supplementary/cancers-3986285/cancers-3986285-supplementary.pdf
